# Supplementary material for: Relative Validity and Reproducibility of a Semi-Quantitative Food Frequency Questionnaire for Determining Nutrient Intake in Older Adults in New Zealand: The REACH Study
Source: Nutrients. 2022 Jan 25;14(3):519. doi: 10.3390/nu14030519 (PMC8838043; doi:10.3390/nu14030519)
Supplement: Supplementary file 1 [file nutrients-14-00519-s001.zip]

Archive with 1 entries (1 files):
- nutrients-1506436-supplementary.pdf
